# Supplementary material for: What makes a reaction network “chemical”?
Source: J Cheminform. 2022 Sep 19;14:63. doi: 10.1186/s13321-022-00621-8 (PMC9484159; doi:10.1186/s13321-022-00621-8)
Supplement: Supplementary file 1 — Additional file 1. Stoichiometric matrix of the complete formose RN, Fig. 4, in machine-readable form. [file 13321_2022_621_MOESM1_ESM.txt]

# Stoichiometric matrix of formose processes
# Figure 10 in https://doi.org/10.1101/cshperspect.a003467
# Planetary Organic Chemistry and the Origins of Biomolecules
# Steven A. Benner, Hyo-Joong Kim, Myung-Jung Kim and Alonso Ricardo
# Cold Spring Harb Perspect Biol 2010
#
# 0   0   0   0   0   0   0   0   0   1   1   1   1   1   1   1   1   1   1   2   2   2   2   2   2   2   2   2   2   3   3   3   3   3   3   3   3   3
# 1   2   3   4   5   6   7   8   9   0   1   2   3   4   5   6   7   8   9   0   1   2   3   4   5   6   7   8   9   0   1   2   3   4   5   6   7   8                                 
([
[ 0, -1,  0,  0, -1,  0,  0, -1, -1, -1,  0,  0, -1, -1, -1, -1,  0,  0, -1, -1, -1, -1,  0,  0, -1, -1, -1, -1,  0,  0,  0,  0,  0,  0,  0,  0,  0,  0], # C1a fomaldehyd
[-1,  0,  0,  0,  0,  0,  0,  0,  0,  0,  0,  0,  0,  0,  0,  0,  0,  0,  0,  0,  0,  0,  0,  0,  0,  0,  0,  0,  1,  0,  0,  0,  0,  1,  0,  1,  0,  1], # C2a
[ 1, -1,  0,  0,  0,  0,  0,  0,  0,  0,  0,  0,  0,  0,  0,  0,  0,  0,  0,  0,  0,  0,  0,  0,  0,  0,  0,  0,  0,  0,  0,  0,  0,  0,  0,  0,  0,  0], # C2b
[ 0,  1, -1,  0,  0,  0,  0,  0,  0,  0,  0,  0,  0,  0,  0,  0,  0,  0,  0,  0,  0,  0,  0,  0,  0,  0,  0,  0,  0,  0,  0,  0,  0,  0,  0,  0,  0,  0], # C3a
[ 0,  0,  1,  1, -1,  0,  0,  0,  0,  0,  0,  0,  0,  0,  0,  0,  0,  0,  0,  0,  0,  0,  0,  0,  0,  0,  0,  0,  0,  0,  1,  0,  1,  0,  0,  0,  1,  1], # C3b
[ 0,  0,  0, -1,  0,  0,  0,  0,  0,  0,  0,  0,  0,  0,  0,  0,  0,  0,  0,  0,  0,  0,  0,  0,  0,  0,  0,  0,  0,  0,  0,  1,  0,  0,  1,  0,  1,  0], # C3c dihydroxy acetone
[ 0,  0,  0,  0,  0,  1,  0, -1, -1,  0,  0,  0,  0,  0,  0,  0,  0,  0,  0,  0,  0,  0,  0,  0,  0,  0,  0,  0,  0,  0,  0,  0,  0,  0,  0,  0,  0,  0], # C4a
[ 0,  0,  0,  0,  1, -1, -1,  0,  0,  0,  0,  0,  0,  0,  0,  0,  0,  0,  0,  0,  0,  0,  0,  0,  0,  0,  0,  0,  0,  1,  0,  0,  1,  0,  0,  0,  0,  0], # C4b
[ 0,  0,  0,  0,  0,  0,  1,  0,  0, -1,  0,  0,  0,  0,  0,  0,  0,  0,  0,  0,  0,  0,  0,  0,  0,  0,  0,  0,  0,  1,  0,  0,  0,  0,  1,  1,  0,  0], # C4c
[ 0,  0,  0,  0,  0,  0,  0,  0,  0,  0,  1,  0, -1, -1,  0,  0,  0,  0,  0,  0,  0,  0,  0,  0,  0,  0,  0,  0,  0,  0,  0,  1,  0,  1,  0,  0,  0,  0], # C5a
[ 0,  0,  0,  0,  0,  0,  0,  1,  0,  0, -1,  0,  0,  0,  0,  0,  0,  0,  0,  0,  0,  0,  0,  0,  0,  0,  0,  0,  0,  0,  0,  0,  0,  0,  0,  0,  0,  0], # C5b
[ 0,  0,  0,  0,  0,  0,  0,  0,  1,  0,  0,  0,  0,  0,  0,  0,  0,  0,  0,  0,  0,  0,  0,  0,  0,  0,  0,  0,  0,  0,  0,  0,  0,  0,  0,  0,  0, -1], # C5c
[ 0,  0,  0,  0,  0,  0,  0,  0,  0,  1,  0, -1,  0,  0,  0,  0,  0,  0,  0,  0,  0,  0,  0,  0,  0,  0,  0,  0,  0,  0,  1,  0,  0,  0,  0,  0,  0,  0], # C5d
[ 0,  0,  0,  0,  0,  0,  0,  0,  0,  0,  0,  1,  0,  0, -1, -1,  0,  0,  0,  0,  0,  0,  0,  0,  0,  0,  0,  0,  0,  0,  0,  0,  0,  0,  0,  0,  0,  0], # C5e
[ 0,  0,  0,  0,  0,  0,  0,  0,  0,  0,  0,  0,  1,  0,  0,  0, -1,  0,  0,  0,  0,  0,  0,  0,  0,  0,  0,  0,  0,  0,  0,  0,  0,  0,  0, -1,  0,  0], # C6a
[ 0,  0,  0,  0,  0,  0,  0,  0,  0,  0,  0,  0,  0,  0,  0,  0,  1,  0, -1, -1,  0,  0,  0,  0,  0,  0,  0,  0,  0,  0,  0,  0,  0,  0,  0,  0,  0,  0], # C6b
[ 0,  0,  0,  0,  0,  0,  0,  0,  0,  0,  0,  0,  0,  1,  1,  0,  0, -1,  0,  0,  0,  0,  0,  0,  0,  0,  0,  0,  0,  0,  0,  0,  0,  0,  0,  0,  0,  0], # C6c
[ 0,  0,  0,  0,  0,  0,  0,  0,  0,  0,  0,  0,  0,  0,  0,  0,  0,  1,  0,  0, -1, -1,  0,  0,  0,  0,  0,  0,  1,  0,  0,  0,  0,  0,  0,  0,  0,  0], # C6d
[ 0,  0,  0,  0,  0,  0,  0,  0,  0,  0,  0,  0,  0,  0,  0,  1,  0,  0,  0,  0,  0,  0,  0,  0,  0,  0,  0,  0,  0,  0,  0,  0,  0,  0,  0,  0, -1,  0], # C6e
[ 0,  0,  0,  0,  0,  0,  0,  0,  0,  0,  0,  0,  0,  0,  0,  0,  0,  0,  1,  0,  0,  0,  0,  0,  0,  0,  0,  0,  0,  0,  0,  0, -1,  0,  0,  0,  0,  0], # C7a
[ 0,  0,  0,  0,  0,  0,  0,  0,  0,  0,  0,  0,  0,  0,  0,  0,  0,  0,  0,  1,  0,  0, -1,  0,  0,  0,  0,  0,  0,  0,  0,  0,  0, -1,  0,  0,  0,  0], # C7b
[ 0,  0,  0,  0,  0,  0,  0,  0,  0,  0,  0,  0,  0,  0,  0,  0,  0,  0,  0,  0,  0,  0,  1,  0, -1, -1,  0,  0,  0,  0,  0,  0,  0,  0,  0,  0,  0,  0], # C7c
[ 0,  0,  0,  0,  0,  0,  0,  0,  0,  0,  0,  0,  0,  0,  0,  0,  0,  0,  0,  0,  1,  0,  0,  0,  0,  0,  0,  0,  0,  0,  0,  0,  0,  0,  0,  0,  0,  0], # C7d
[ 0,  0,  0,  0,  0,  0,  0,  0,  0,  0,  0,  0,  0,  0,  0,  0,  0,  0,  0,  0,  0,  1,  0, -1,  0,  0,  0,  0,  0,  0,  0,  0,  0,  0, -1,  0,  0,  0], # C7e
[ 0,  0,  0,  0,  0,  0,  0,  0,  0,  0,  0,  0,  0,  0,  0,  0,  0,  0,  0,  0,  0,  0,  0,  1,  0,  0, -1, -1,  0,  0,  0,  0,  0,  0,  0,  0,  0,  0], # C7f
[ 0,  0,  0,  0,  0,  0,  0,  0,  0,  0,  0,  0,  0,  0,  0,  0,  0,  0,  0,  0,  0,  0,  0,  0,  1,  0,  0,  0, -1,  0,  0,  0,  0,  0,  0,  0,  0,  0], # C8a
[ 0,  0,  0,  0,  0,  0,  0,  0,  0,  0,  0,  0,  0,  0,  0,  0,  0,  0,  0,  0,  0,  0,  0,  0,  0,  1,  0,  0,  0, -1,  0,  0,  0,  0,  0,  0,  0,  0], # C8b
[ 0,  0,  0,  0,  0,  0,  0,  0,  0,  0,  0,  0,  0,  0,  0,  0,  0,  0,  0,  0,  0,  0,  0,  0,  0,  0,  1,  0,  0,  0, -1,  0,  0,  0,  0,  0,  0,  0], # C8c
[ 0,  0,  0,  0,  0,  0,  0,  0,  0,  0,  0,  0,  0,  0,  0,  0,  0,  0,  0,  0,  0,  0,  0,  0,  0,  0,  0,  1,  0,  0,  0, -1,  0,  0,  0,  0,  0,  0], # C8d
])
